# Supplementary material for: The Prevalence of High-Risk Prescribing of Oral Non-Steroidal Anti-Inflammatory Drugs in Primary Healthcare: A Single-Centre Retrospective Chart Review Study
Source: Healthcare (Basel). 2022 May 7;10(5):867. doi: 10.3390/healthcare10050867 (PMC9142064; doi:10.3390/healthcare10050867)
Supplement: Supplementary file 1 [file healthcare-10-00867-s001.zip]

Archive with 1 entries (1 files):
- healthcare-1633111-supplementary.pdf
